# Supplementary material for: Novel and advanced MNP molecular markers accurately identify the genetic similarity of Hypsizygus marmoreus strains: a comparative evaluation with ISSR and antagonistic methods
Source: Front Fungal Biol. 2025 Oct 24;6:1647126. doi: 10.3389/ffunb.2025.1647126 (PMC12593490; doi:10.3389/ffunb.2025.1647126)
Supplement: Supplementary file 1 [file Table1.xlsx]

## Sheet: Sheet1
Appendix A Location of MNP molecular markers in genome
Chr	Start	End	PIC	Chr	Start	End	PIC
Chr01	74306	74405	0.684	Chr01	133966	134065	0.844
Chr01	286084	286183	0.781	Chr01	387598	387697	0.75
Chr01	958112	958211	0.771	Chr01	1049382	1049481	0.732
Chr01	1146339	1146438	0.592	Chr01	1211231	1211330	0.816
Chr01	1278639	1278738	0.711	Chr01	1371127	1371226	0.822
Chr01	1650902	1651001	0.764	Chr01	1916663	1916762	0.795
Chr01	2015302	2015401	0.773	Chr01	2092812	2092911	0.686
Chr01	2164335	2164434	0.844	Chr01	2345011	2345110	0.686
Chr01	2638658	2638757	0.803	Chr01	2950365	2950464	0.555
Chr01	3015521	3015620	0.781	Chr01	3130451	3130550	0.814
Chr01	3207307	3207406	0.799	Chr01	3271819	3271918	0.805
Chr01	3454054	3454153	0.807	Chr01	3513692	3513791	0.797
Chr01	3772266	3772365	0.797	Chr01	3829144	3829243	0.787
Chr01	3921282	3921381	0.768	Chr01	3976752	3976851	0.842
Chr01	4069436	4069535	0.824	Chr01	4119531	4119630	0.863
Chr01	4181805	4181904	0.859	Chr01	4265731	4265830	0.883
Chr01	4419168	4419267	0.887	Chr01	4553904	4554003	0.857
Chr01	4637416	4637515	0.838	Chr01	4696911	4697010	0.787
Chr01	4748584	4748683	0.855	Chr01	4844592	4844691	0.891
Chr01	4928691	4928790	0.842	Chr01	5038721	5038820	0.77
Chr02	26352	26451	0.75	Chr02	112457	112556	0.686
Chr02	331715	331814	0.838	Chr02	392864	392963	0.855
Chr02	465442	465541	0.855	Chr02	521196	521295	0.871
Chr02	573735	573834	0.852	Chr02	825873	825972	0.648
Chr02	1267216	1267315	0.639	Chr02	1467714	1467813	0.727
Chr02	1519450	1519549	0.777	Chr02	1581521	1581620	0.785
Chr02	1642873	1642972	0.785	Chr02	1713575	1713674	0.756
Chr02	1775155	1775254	0.738	Chr02	1838646	1838745	0.738
Chr02	1947005	1947104	0.775	Chr02	2064216	2064315	0.803
Chr02	2711939	2712038	0.75	Chr02	2831817	2831916	0.797
Chr02	2932386	2932485	0.777	Chr02	3581722	3581821	0.748
Chr02	3639766	3639865	0.709	Chr02	3729953	3730052	0.738
Chr02	3784032	3784131	0.684	Chr02	3869733	3869832	0.68
Chr02	4005319	4005418	0.709	Chr02	4083222	4083321	0.734
Chr02	4165413	4165512	0.703	Chr02	4222313	4222412	0.816
Chr02	4276872	4276971	0.867	Chr02	4362028	4362127	0.844
Chr02	4478115	4478214	0.666	Chr02	4551668	4551767	0.754
Chr02	4633183	4633282	0.705	Chr02	4685474	4685573	0.822
Chr02	4894884	4894983	0.811	Chr03	22082	22181	0.816
Chr03	195805	195904	0.793	Chr03	250261	250360	0.824
Chr03	324654	324753	0.527	Chr03	392812	392911	0.5
Chr03	452138	452237	0.58	Chr03	516865	516964	0.506
Chr03	756356	756455	0.824	Chr03	824589	824688	0.85
Chr03	903759	903858	0.846	Chr03	967251	967350	0.779
Chr03	1169487	1169586	0.82	Chr03	1220723	1220822	0.805
Chr03	1291015	1291114	0.854	Chr03	1391241	1391340	0.85
Chr03	1453013	1453112	0.852	Chr03	1518137	1518236	0.826
Chr03	1590541	1590640	0.82	Chr03	1678420	1678519	0.816
Chr03	1730825	1730924	0.797	Chr03	1784635	1784734	0.752
Chr03	1838664	1838763	0.779	Chr03	1890361	1890460	0.783
Chr03	1946146	1946245	0.768	Chr03	2012900	2012999	0.779
Chr03	2104664	2104763	0.781	Chr03	2190308	2190407	0.785
Chr03	2333422	2333521	0.805	Chr03	2408101	2408200	0.77
Chr03	2475984	2476083	0.803	Chr03	2533121	2533220	0.82
Chr03	2587866	2587965	0.744	Chr03	2644040	2644139	0.803
Chr03	2701357	2701456	0.846	Chr03	2761620	2761719	0.84
Chr03	2816834	2816933	0.824	Chr03	2879766	2879865	0.824
Chr03	2983093	2983192	0.748	Chr03	3042089	3042188	0.711
Chr03	3130917	3131016	0.561	Chr03	4172048	4172147	0.537
Chr03	4253175	4253274	0.619	Chr03	4440683	4440782	0.537
Chr03	4496709	4496808	0.537	Chr04	105655	105754	0.521
Chr04	155939	156038	0.791	Chr04	213833	213932	0.84
Chr04	276478	276577	0.809	Chr04	340506	340605	0.791
Chr04	423630	423729	0.826	Chr04	481589	481688	0.795
Chr04	531870	531969	0.818	Chr04	670669	670768	0.822
Chr04	727058	727157	0.834	Chr04	782797	782896	0.777
Chr04	835320	835419	0.789	Chr04	925935	926034	0.832
Chr04	1006824	1006923	0.813	Chr04	1074338	1074437	0.787
Chr04	1135906	1136005	0.814	Chr04	1190623	1190722	0.775
Chr04	1241292	1241391	0.799	Chr04	1492092	1492191	0.709
Chr04	1596208	1596307	0.666	Chr04	1716736	1716835	0.695
Chr04	1818061	1818160	0.686	Chr04	1903283	1903382	0.666
Chr04	1974337	1974436	0.711	Chr04	2030918	2031017	0.736
Chr04	2121927	2122026	0.504	Chr04	2198146	2198245	0.752
Chr04	2251884	2251983	0.736	Chr04	2351746	2351845	0.738
Chr04	2441736	2441835	0.754	Chr04	2526172	2526271	0.742
Chr04	2981398	2981497	0.785	Chr04	3063925	3064024	0.803
Chr04	3169012	3169111	0.777	Chr04	3220675	3220774	0.73
Chr04	3314389	3314488	0.738	Chr04	3403438	3403537	0.885
Chr04	3462744	3462843	0.902	Chr04	3529143	3529242	0.9
Chr04	3586475	3586574	0.902	Chr04	3639173	3639272	0.871
Chr04	3723307	3723406	0.902	Chr04	3963963	3964062	0.879
Chr05	177090	177189	0.885	Chr05	318019	318118	0.875
Chr05	404249	404348	0.887	Chr05	492202	492301	0.898
Chr05	553060	553159	0.912	Chr05	665487	665586	0.781
Chr05	719962	720061	0.771	Chr05	860677	860776	0.785
Chr05	951145	951244	0.773	Chr05	1019900	1019999	0.768
Chr05	1090998	1091097	0.787	Chr05	1158209	1158308	0.787
Chr05	1253613	1253712	0.791	Chr05	1335814	1335913	0.775
Chr05	1433415	1433514	0.832	Chr05	1497877	1497976	0.561
Chr05	1551741	1551840	0.822	Chr05	1608409	1608508	0.773
Chr05	1709946	1710045	0.861	Chr05	1768765	1768864	0.865
Chr05	1858517	1858616	0.814	Chr05	1944890	1944989	0.834
Chr05	2021798	2021897	0.834	Chr05	2111850	2111949	0.846
Chr05	2182448	2182547	0.859	Chr05	2237381	2237480	0.715
Chr05	2303421	2303520	0.857	Chr05	2362166	2362265	0.85
Chr05	2413458	2413557	0.525	Chr05	2468632	2468731	0.807
Chr05	2603439	2603538	0.678	Chr05	2665920	2666019	0.807
Chr05	2745047	2745146	0.797	Chr05	2799104	2799203	0.783
Chr05	2861991	2862090	0.84	Chr05	3143616	3143715	0.828
Chr05	3206444	3206543	0.5	Chr05	3377396	3377495	0.65
Chr05	3449638	3449737	0.805	Chr05	3503093	3503192	0.803
Chr05	3556061	3556160	0.811	Chr05	3704485	3704584	0.641
Chr05	3767294	3767393	0.711	Chr05	3848349	3848448	0.682
Chr05	3935970	3936069	0.729	Chr06	14892	14991	0.83
Chr06	74247	74346	0.713	Chr06	163311	163410	0.857
Chr06	259685	259784	0.855	Chr06	313503	313602	0.85
Chr06	397877	397976	0.852	Chr06	478724	478823	0.832
Chr06	529580	529679	0.736	Chr06	581521	581620	0.844
Chr06	672106	672205	0.844	Chr06	742217	742316	0.842
Chr06	880012	880111	0.764	Chr06	986625	986724	0.742
Chr06	1072390	1072489	0.742	Chr06	1127618	1127717	0.531
Chr06	1386685	1386784	0.787	Chr06	1462213	1462312	0.756
Chr06	1576480	1576579	0.855	Chr06	1629375	1629474	0.848
Chr06	1692711	1692810	0.779	Chr06	1783621	1783720	0.773
Chr06	1848172	1848271	0.773	Chr06	2157706	2157805	0.777
Chr06	2219167	2219266	0.686	Chr06	2277446	2277545	0.52
Chr06	2355797	2355896	0.799	Chr06	2408832	2408931	0.814
Chr06	2483979	2484078	0.797	Chr06	2612554	2612653	0.623
Chr06	2665962	2666061	0.727	Chr06	2764552	2764651	0.633
Chr06	2888908	2889007	0.66	Chr06	3358202	3358301	0.742
Chr07	205798	205897	0.707	Chr07	400614	400713	0.742
Chr07	477521	477620	0.691	Chr07	547480	547579	0.709
Chr07	604536	604635	0.688	Chr07	703379	703478	0.689
Chr07	763195	763294	0.709	Chr07	862819	862918	0.691
Chr07	1086337	1086436	0.713	Chr07	1203153	1203252	0.723
Chr07	1260107	1260206	0.734	Chr07	1334179	1334278	0.762
Chr07	1507033	1507132	0.74	Chr07	1590446	1590545	0.725
Chr07	1735490	1735589	0.705	Chr07	1786121	1786220	0.639
Chr07	1867366	1867465	0.533	Chr07	1962963	1963062	0.512
Chr07	2537100	2537199	0.775	Chr07	2597352	2597451	0.734
Chr07	2667451	2667550	0.518	Chr07	2739019	2739118	0.574
Chr07	2797701	2797800	0.564	Chr07	2915045	2915144	0.541
Chr07	2990637	2990736	0.605	Chr07	3278039	3278138	0.584
Chr08	177205	177304	0.746	Chr08	240699	240798	0.561
Chr08	346780	346879	0.715	Chr08	407870	407969	0.797
Chr08	472492	472591	0.783	Chr08	527651	527750	0.85
Chr08	606584	606683	0.871	Chr08	692966	693065	0.869
Chr08	775746	775845	0.881	Chr08	891610	891709	0.748
Chr08	965022	965121	0.846	Chr08	1065460	1065559	0.816
Chr08	1333347	1333446	0.816	Chr08	1389901	1390000	0.77
Chr08	1557279	1557378	0.857	Chr08	1623813	1623912	0.775
Chr08	1675013	1675112	0.725	Chr08	1730604	1730703	0.756
Chr08	1849924	1850023	0.678	Chr08	1911866	1911965	0.688
Chr08	1963852	1963951	0.668	Chr08	2069249	2069348	0.688
Chr08	2122844	2122943	0.682	Chr08	2176181	2176280	0.676
Chr08	2237269	2237368	0.625	Chr09	18768	18867	0.684
Chr09	230310	230409	0.871	Chr09	387960	388059	0.766
Chr09	599643	599742	0.807	Chr09	676944	677043	0.738
Chr09	748525	748624	0.807	Chr09	862245	862344	0.604
Chr09	922762	922861	0.797	Chr09	986978	987077	0.609
Chr09	1109629	1109728	0.781	Chr09	1191985	1192084	0.584
Chr09	1310546	1310645	0.561	Chr09	1387905	1388004	0.746
Chr09	1526494	1526593	0.797	Chr09	1586979	1587078	0.594
Chr09	1662181	1662280	0.756	Chr09	1765979	1766078	0.746
Chr09	1823111	1823210	0.59	Chr09	1873927	1874026	0.746
Chr09	1977417	1977516	0.75	Chr09	2060768	2060867	0.73
Chr10	243295	243394	0.664	Chr10	331591	331690	0.773
Chr10	398642	398741	0.83	Chr10	498867	498966	0.82
Chr10	583690	583789	0.801	Chr10	636729	636828	0.789
Chr10	751159	751258	0.539	Chr10	804800	804899	0.703
Chr10	884523	884622	0.855	Chr10	1024735	1024834	0.879
Chr10	1107588	1107687	0.869	Chr10	1300813	1300912	0.828
Chr10	1370286	1370385	0.883	Chr10	1584823	1584922	0.701
Chr10	1769705	1769804	0.852	Chr10	1827576	1827675	0.867
Chr10	1895262	1895361	0.871	Chr11	26447	26546	0.883
Chr11	110132	110231	0.816	Chr11	295043	295142	0.852
Chr11	362187	362286	0.807	Chr11	412419	412518	0.842
Chr11	468718	468817	0.781	Chr11	532428	532527	0.881
Chr11	583121	583220	0.854	Chr11	676817	676916	0.605
Chr11	930715	930814	0.805	Chr11	990001	990100	0.615
Chr11	1109197	1109296	0.803	Chr11	1166708	1166807	0.828
Chr11	1225532	1225631	0.639	Chr11	1367009	1367108	0.797
Chr11	1429529	1429628	0.576	Chr11	1489773	1489872	0.639
Chr11	1635455	1635554	0.678	Chr11	1741876	1741975	0.648
Chr11	1811998	1812097	0.768	Chr11	1870182	1870281	0.766
Chr12	20915	21014	0.842	Chr12	100753	100852	0.865
Chr12	363615	363714	0.873	Chr12	560322	560421	0.873
Chr12	613693	613792	0.543	Chr12	670494	670593	0.574
Chr12	747990	748089	0.623	Chr12	852876	852975	0.545
Chr12	913108	913207	0.781	Chr12	967594	967693	0.813
Chr12	1018638	1018737	0.762	Chr12	1121113	1121212	0.803
Chr12	1211882	1211981	0.508	Chr12	1405622	1405721	0.635
Chr12	1811034	1811133	0.701	Chr12	1896316	1896415	0.719
Chr12	1948877	1948976	0.736
